# Supplementary material for: Effect of Drought and Heavy Metal Contamination on Growth and Photosynthesis of Silver Birch Trees Growing on Post-Industrial Heaps
Source: Cells. 2021 Dec 24;11(1):53. doi: 10.3390/cells11010053 (PMC8750922; doi:10.3390/cells11010053)
Supplement: Supplementary file 1 [file cells-11-00053-s001.zip]

Archive with 1 entries (1 files):
- cells-1512371-supplementary.pdf
